# Supplementary material for: Circular RNA, circular RARS, promotes aerobic glycolysis of non‐small‐cell lung cancer by binding with LDHA
Source: Thorac Cancer. 2023 Jan 11;14(4):389–98. doi: 10.1111/1759-7714.14758 (PMC9891865; doi:10.1111/1759-7714.14758)
Supplement: Supplementary file 4 — TABLE S4. Mass spectrometry results of MS2 pull down [file TCA-14-389-s001.xlsx]

## Sheet: Sheet1
Table S4. Mass spectrometry results of MS2 pull down
Accession	Description	GENENAME	Score	Coverage	#.Proteins	#.Unique.Peptides	#.Peptides	#.PSMs	Area	#.AAs	MW.[kDa]	calc..pI
P07355	Annexin A2 OS=Homo sapiens GN=ANXA2 PE=1 SV=2 - [ANXA2_HUMAN]	ANXA2	224.19	76.99	2	33	33	61	3.53559e+07	339	38.5798	7.75244
P04264	Keratin, type II cytoskeletal 1 OS=Homo sapiens GN=KRT1 PE=1 SV=6 - [K2C1_HUMAN]	K2C1	158.249	56.37	4	28	32	50	1.1092e+07	644	65.999	8.11865
P11142	Heat shock cognate 71 kDa protein OS=Homo sapiens GN=HSPA8 PE=1 SV=1 - [HSP7C_HUMAN]	HSP7C	136.811	36.22	2	25	26	40	1.59436e+07	646	70.8542	5.51611
P35579	Myosin-9 OS=Homo sapiens GN=MYH9 PE=1 SV=4 - [MYH9_HUMAN]	MYH9	111.429	17.65	4	25	25	32	4.63132e+06	1960	226.392	5.60498
P14618	Pyruvate kinase PKM OS=Homo sapiens GN=PKM PE=1 SV=4 - [KPYM_HUMAN]	KPYM	119.229	59.51	2	23	23	39	3.18171e+07	531	57.9	7.84033
P60709	Actin, cytoplasmic 1 OS=Homo sapiens GN=ACTB PE=1 SV=1 - [ACTB_HUMAN]	ACTB	317.559	60.27	11	23	23	96	4.83478e+07	375	41.7097	5.47803
P35908	Keratin, type II cytoskeletal 2 epidermal OS=Homo sapiens GN=KRT2 PE=1 SV=2 - [K22E_HUMAN]	K22E	89.4167	40.85	4	18	21	27	7.31255e+06	639	65.3932	8.00146
P35527	Keratin, type I cytoskeletal 9 OS=Homo sapiens GN=KRT9 PE=1 SV=3 - [K1C9_HUMAN]	K1C9	145.452	52.97	1	17	17	35	1.01552e+07	623	62.0268	5.23682
P04406	Glyceraldehyde-3-phosphate dehydrogenase OS=Homo sapiens GN=GAPDH PE=1 SV=3 - [G3P_HUMAN]	G3P	105.952	61.79	1	16	16	30	5.08695e+07	335	36.0304	8.45557
P05783	Keratin, type I cytoskeletal 18 OS=Homo sapiens GN=KRT18 PE=1 SV=2 - [K1C18_HUMAN]	K1C18	70.2999	46.51	2	16	16	22	1.5339e+07	430	48.0285	5.45264
P11021	78 kDa glucose-regulated protein OS=Homo sapiens GN=HSPA5 PE=1 SV=2 - [GRP78_HUMAN]	GRP78	80.4393	28.44	1	14	15	22	5.27154e+06	654	72.2884	5.16064
Q9BQE3	Tubulin alpha-1C chain OS=Homo sapiens GN=TUBA1C PE=1 SV=1 - [TBA1C_HUMAN]	TBA1C	54.9201	32.07	8	12	12	18	1.85733e+07	449	49.8635	5.09717
P04075	Fructose-bisphosphate aldolase A OS=Homo sapiens GN=ALDOA PE=1 SV=2 - [ALDOA_HUMAN]	ALDOA	36.0497	45.05	2	11	11	11	6.71942e+06	364	39.3953	8.08936
P00338	L-lactate dehydrogenase A chain OS=Homo sapiens GN=LDHA PE=1 SV=2 - [LDHA_HUMAN]	LDHA	61.8256	58.43	3	11	14	24	9.3865e+06	332	36.6654	8.26514
P08238	Heat shock protein HSP 90-beta OS=Homo sapiens GN=HSP90AB1 PE=1 SV=4 - [HS90B_HUMAN]	HS90B	100.148	29.97	7	11	20	28	1.22463e+07	724	83.2121	5.03369
P08670	Vimentin OS=Homo sapiens GN=VIM PE=1 SV=4 - [VIME_HUMAN]	VIME	35.5022	32.62	4	10	10	15	1.02757e+07	466	53.6191	5.12256
P0CG48	Polyubiquitin-C OS=Homo sapiens GN=UBC PE=1 SV=3 - [UBC_HUMAN]	UBC	71.2472	86.72	4	10	10	23	1.32574e+07	685	76.9915	7.66455
P05787	Keratin, type II cytoskeletal 8 OS=Homo sapiens GN=KRT8 PE=1 SV=7 - [K2C8_HUMAN]	K2C8	28.2557	43.27	13	10	12	14	7.42631e+06	483	53.6711	5.59229
P23284	Peptidyl-prolyl cis-trans isomerase B OS=Homo sapiens GN=PPIB PE=1 SV=2 - [PPIB_HUMAN]	PPIB	35.9143	43.98	1	9	9	16	5.29623e+06	216	23.7275	9.40771
P62805	Histone H4 OS=Homo sapiens GN=HIST1H4A PE=1 SV=2 - [H4_HUMAN]	H4	43.0398	61.17	1	9	9	15	1.15285e+07	103	11.3604	11.356
P02768	Serum albumin OS=Homo sapiens GN=ALB PE=1 SV=2 - [ALBU_HUMAN]	ALBU	36.7859	11.82	1	8	8	13	2.28287e+07	609	69.3215	6.27783
P10809	60 kDa heat shock protein, mitochondrial OS=Homo sapiens GN=HSPD1 PE=1 SV=2 - [CH60_HUMAN]	CH60	31.4894	22.69	1	8	8	9	1.91183e+06	573	61.0164	5.87158
P25705	ATP synthase subunit alpha, mitochondrial OS=Homo sapiens GN=ATP5A1 PE=1 SV=1 - [ATPA_HUMAN]	ATPA	21.225	18.08	1	8	8	10	1.73063e+06	553	59.7136	9.12939
P62081	40S ribosomal protein S7 OS=Homo sapiens GN=RPS7 PE=1 SV=1 - [RS7_HUMAN]	RS7	22.7161	40.72	1	7	7	8	8.62409e+06	194	22.1133	10.0962
Q86YZ3	Hornerin OS=Homo sapiens GN=HRNR PE=1 SV=2 - [HORN_HUMAN]	HORN	23.9267	9.05	1	7	7	9	258475	2850	282.228	10.0376
P0DMV8	Heat shock 70 kDa protein 1A OS=Homo sapiens GN=HSPA1A PE=1 SV=1 - [HS71A_HUMAN]	HS71A	19.4942	17.78	2	7	7	8	3.28909e+06	641	70.009	5.65576
P68104	Elongation factor 1-alpha 1 OS=Homo sapiens GN=EEF1A1 PE=1 SV=1 - [EF1A1_HUMAN]	EF1A1	97.4576	41.56	2	7	12	29	2.26488e+07	462	50.1091	9.01221
P13645	Keratin, type I cytoskeletal 10 OS=Homo sapiens GN=KRT10 PE=1 SV=6 - [K1C10_HUMAN]	K1C10	34.2501	17.98	4	7	7	11	1.0749e+07	584	58.7917	5.21143
P16403	Histone H1.2 OS=Homo sapiens GN=HIST1H1C PE=1 SV=2 - [H12_HUMAN]	H12	33.5229	29.11	5	7	9	10	1.42814e+06	213	21.3517	10.9312
P60842	Eukaryotic initiation factor 4A-I OS=Homo sapiens GN=EIF4A1 PE=1 SV=1 - [IF4A1_HUMAN]	IF4A1	38.0276	30.3	2	6	7	10	3.74628e+06	406	46.1246	5.47803
P06576	ATP synthase subunit beta, mitochondrial OS=Homo sapiens GN=ATP5B PE=1 SV=3 - [ATPB_HUMAN]	ATPB	12.8877	17.01	1	5	5	5	1.4701e+06	529	56.5246	5.40186
P62263	40S ribosomal protein S14 OS=Homo sapiens GN=RPS14 PE=1 SV=3 - [RS14_HUMAN]	RS14	20.372	33.77	1	5	5	7	9.10354e+06	151	16.2625	10.0522
P62750	60S ribosomal protein L23a OS=Homo sapiens GN=RPL23A PE=1 SV=1 - [RL23A_HUMAN]	RL23A	14.7063	36.54	1	5	5	6	5.60396e+06	156	17.6841	10.4478
P49411	Elongation factor Tu, mitochondrial OS=Homo sapiens GN=TUFM PE=1 SV=2 - [EFTU_HUMAN]	EFTU	12.7094	10.84	1	4	4	4	862919	452	49.5102	7.60596
P62899	60S ribosomal protein L31 OS=Homo sapiens GN=RPL31 PE=1 SV=1 - [RL31_HUMAN]	RL31	13.5638	32.8	1	4	4	5	2.11019e+06	125	14.4539	10.5356
P68371	Tubulin beta-4B chain OS=Homo sapiens GN=TUBB4B PE=1 SV=1 - [TBB4B_HUMAN]	TBB4B	70.9992	50.79	5	4	17	23	1.78302e+07	445	49.799	4.89404
P02533	Keratin, type I cytoskeletal 14 OS=Homo sapiens GN=KRT14 PE=1 SV=4 - [K1C14_HUMAN]	K1C14	35.0449	31.36	15	4	12	15	380685	472	51.5294	5.16064
P31930	Cytochrome b-c1 complex subunit 1, mitochondrial OS=Homo sapiens GN=UQCRC1 PE=1 SV=3 - [QCR1_HUMAN]	QCR1	7.42219	9.58	1	3	3	4	479089	480	52.6124	6.3667
P81605	Dermcidin OS=Homo sapiens GN=DCD PE=1 SV=2 - [DCD_HUMAN]	DCD	9.54437	22.73	1	3	3	3	118749	110	11.2768	6.53662
P0C0S5	Histone H2A.Z OS=Homo sapiens GN=H2AFZ PE=1 SV=2 - [H2AZ_HUMAN]	H2AZ	13.9366	53.91	2	3	5	5	1.99891e+07	128	13.5446	10.5796
P08779	Keratin, type I cytoskeletal 16 OS=Homo sapiens GN=KRT16 PE=1 SV=4 - [K1C16_HUMAN]	K1C16	33.4704	28.75	14	3	11	14	280826	473	51.2362	5.04639
P35573	Glycogen debranching enzyme OS=Homo sapiens GN=AGL PE=1 SV=3 - [GDE_HUMAN]	GDE	7.25698	2.61	1	2	2	2	704720	1532	174.652	6.75635
P69905	Hemoglobin subunit alpha OS=Homo sapiens GN=HBA1 PE=1 SV=2 - [HBA_HUMAN]	HBA	5.53029	16.9	1	2	2	2	586937	142	15.2479	8.67529
Q02413	Desmoglein-1 OS=Homo sapiens GN=DSG1 PE=1 SV=2 - [DSG1_HUMAN]	DSG1	5.06907	2.48	1	2	2	2	28963.2	1049	113.676	5.03369
P07437	Tubulin beta chain OS=Homo sapiens GN=TUBB PE=1 SV=2 - [TBB5_HUMAN]	TBB5	71.6832	47.3	4	2	15	23	1.78302e+07	444	49.639	4.89404
P02538	Keratin, type II cytoskeletal 6A OS=Homo sapiens GN=KRT6A PE=1 SV=3 - [K2C6A_HUMAN]	K2C6A	23.5976	16.13	1	1	8	8	163882	564	60.0083	8.00146
P04792	Heat shock protein beta-1 OS=Homo sapiens GN=HSPB1 PE=1 SV=2 - [HSPB1_HUMAN]	HSPB1	3.06834	8.29	1	1	1	1	2.05098e+06	205	22.7685	6.40479
P15924	Desmoplakin OS=Homo sapiens GN=DSP PE=1 SV=3 - [DESP_HUMAN]	DESP	1.83221	0.31	1	1	1	1		2871	331.569	6.81494
P24071	Immunoglobulin alpha Fc receptor OS=Homo sapiens GN=FCAR PE=1 SV=1 - [FCAR_HUMAN]	FCAR	4.79238	7.67	1	1	1	1	184014	287	32.2442	6.91748
P31944	Caspase-14 OS=Homo sapiens GN=CASP14 PE=1 SV=2 - [CASPE_HUMAN]	CASPE	2.6563	4.55	1	1	1	1	19880.8	242	27.662	5.57959
P47914	60S ribosomal protein L29 OS=Homo sapiens GN=RPL29 PE=1 SV=2 - [RL29_HUMAN]	RL29	17.7615	9.43	1	1	1	5	2.34737e+06	159	17.7411	11.6636
P61626	Lysozyme C OS=Homo sapiens GN=LYZ PE=1 SV=1 - [LYSC_HUMAN]	LYSC	2.91909	6.08	1	1	1	1	80188.5	148	16.5263	9.15869
P68871	Hemoglobin subunit beta OS=Homo sapiens GN=HBB PE=1 SV=2 - [HBB_HUMAN]	HBB	3.43272	8.84	1	1	1	1	79985.3	147	15.9883	7.28369
P13647	Keratin, type II cytoskeletal 5 OS=Homo sapiens GN=KRT5 PE=1 SV=3 - [K2C5_HUMAN]	K2C5	8.63939	4.92	13	1	3	4	2.89586e+06	590	62.34	7.73779
O60814	Histone H2B type 1-K OS=Homo sapiens GN=HIST1H2BK PE=1 SV=3 - [H2B1K_HUMAN]	H2B1K	107.223	67.46	9	0	15	33	7.03328e+07	126	13.8816	10.3159
